# Supplementary material for: Dishevelled-3 conformation dynamics analyzed by FRET-based biosensors reveals a key role of casein kinase 1
Source: Nat Commun. 2019 Apr 18;10:1804. doi: 10.1038/s41467-019-09651-7 (PMC6472409; doi:10.1038/s41467-019-09651-7)
Supplement: Supplementary file 4 — Source Data File [file 41467_2019_9651_MOESM4_ESM.xlsx]

## Sheet: Fig 1d
	Inter					Inter
	FlAsH I	FlAsH II	FlAsH III	FlAsH IV		FlAsH I	FlAsH II	FlAsH III	FlAsH IV
	3.05	2.48	1.4	0		0	0	3.53	0
	1.33	2.05	1.66	1.03		0	1.63	0.93	0
	2.13	2.6	1.89	1.42		2.19	0	0.86	0
	1.4	0.83	2.37	0		0	0.86	0	0
	2.85	2.43	1.21	0		0	0	0	0
	2.59	1.62	2.71	0		1.16	0	1.48	0
	1.31	2.62	5.25	0		0	0	2.74	0
	1.16	3.45	3.08	0.9		0	0	0	0
	1.48	3.19	3.04	1.27		0	1.26	0	0.74
	4.08	1.62	4.33	1.35		0	1.57	2.29	0
	5.23	1.65	4.11	0		0.8	0	1.15	0
	2.03	1.26	2.91	1.54		0	1.26	1.39	0.62
	2.61	3.77	4.83	0		2	0	1.23	0
	3.96	1.86	2.32			0	0	2	0
			2.31			0	0	0	0
						0	1.2	0	0.99
						0	0	1.22	0
							0	0	0

## Sheet: Fig 2a
	DVL3-FLAG
	CK1 inh.	ctrl	CK1e
	0.072041	1	1.44301
	0.0060564	1	4.18573
	0.0698196	1	1.80852
	0.298642	1	1.97817
	0.258166	1	3.35714
	0.211105	1	3.47198

## Sheet: Fig 2c
	DVL3-FLAG
		Punctae (%)			Even (%)
	CK1 inh.	99	98	99	1	2	2
	ctrl	90	93	92	10	7	8
	CK1e	6	9	10	94	91	90

## Sheet: Fig 2d
	FlAsH I				FlAsH II				FlAsH III				FlAsH IV
	CK1 inh.	ctrl	CK1e		CK1 inh.	ctrl	CK1e		CK1 inh.	ctrl	CK1e		CK1 inh.	ctrl	CK1e
	4.63	3.05	2.23		2.52	2.48	2.45		5.66	1.4	2.92		1.85	0	2.58
	1.77	1.33	1.47		2.52	2.05	1.71		2.6	1.66	1.15		0.64	1.03	1.25
	4.23	2.13	0.87		1.95	2.6	3.02		5.17	1.89	0.73		0	1.42	0
	4.11	1.4	1.35		1.98	0.83	2.79		5.59	2.37	0.83		1.01	0	0.94
	2.66	2.85	3.11		4.76	2.43	0.65		3.69	1.21	0.75		0.96	0	0.96
	3.31	2.59	2.35		1.82	1.62	2.86		4.14	2.71	1.88		1.75	0	0
	3.31	1.31	1.93		5.68	2.62	3.47		4.44	5.25	1.49		0.88	0	0.96
	4.09	1.16	2.1		5.05	3.45	3.51		5.15	3.08	1.91		1.05	0.9	0
	5.95	1.48	0.91		3.04	3.19	4.01		5.13	3.04	3.92		0	1.27	1.82
	1.46	4.08	4.43		2.19	1.62	2.06		5.66	4.33	1.74		1.68	1.35	1.61
	4.57	5.23	4.04		3.92	1.65	1.73		6.24	4.11	2.08		2.31	0	1.76
	3.11	2.03	1.94		2.48	1.26	1.1		3.74	2.91	0.97		1.38	1.54	2.67
	4.74	2.61	2.52		4.46	3.77	3.04		4.54	4.83	1.18		1.38	0	0
	4.31	3.96	3.09		3.24	1.86	3.8		5.1	2.32	1.72		2.92		1.39
	3.66		4.79							2.31	3.11		2.84		0.92
	5.04														1.18
	5.58
	3.52
	6.08
	3.75
	3.23

## Sheet: Fig 3e
	IP/TCL signal
	DVL3 wt	DVL3 ΔALL
	1	0.300045
	1	0.391025
	1	0.191

## Sheet: Fig 3g
	pS643/FLAG signal
	DVL3 wt	DVL3 ΔALL
	1	0.377372
	1	0.189945
	1	0.361582

## Sheet: Fig 3h
	-	DVL3 wt	DVL3 ΔALL	-	DVL3 wt	DVL3 ΔALL
	ctrl			CK1e inh.
	0.271246	1	0.357175	0.115875	0.184224	0.166942
	0.379749	1	0.487247	0.241503	0.404289	0.384043
	0.381458	1	0.29653	0.128371	0.200745	0.224259

## Sheet: Fig 3j
	ventral Injection
	Injection 1	total number	axis duplication	normal
	WT-Dvl3 (500pg/embryo)	15	3	12		Summary	total number	axis duplication	normal
	WT-Dvl3 + CK1ε	23	17	6		uninjected control	182	0	182
	CK1ε (150pg/embryo)	31	3	28		CK1ε (150pg/embryo)	84	27	57
	Dvl3 ΔALL (500pg/embryo)	24	0	24		WT-Dvl3 (500pg/embryo)	50	19	31
	Dvl3 ΔALL + CK1ε	14	3	11		WT-Dvl3 + CK1ε	56	45	11
	Uninjected control	59	0	59		Dvl3 ΔALL (500pg/embryo)	60	2	58
						Dvl3 ΔALL + CK1ε	24	5	19
	Injection 2	total number	axis duplication	normal
	WT-Dvl3 (500pg/embryo)	2	1	1
	WT-Dvl3 + CK1ε	7	6	1
	CK1ε (150pg/embryo)	7	1	6
	Dvl3 ΔALL (500pg/embryo)	14	1	13
	Dvl3 ΔALL + CK1ε	5	0	5
	Uninjected control	46	0	46
	Injection 3	total number	axis duplication	normal
	WT-Dvl3 (500pg/embryo)	13	7	6
	WT-Dvl3 + CK1ε	10	8	2
	CK1ε (150pg/embryo)	31	15	16
	Dvl3 ΔALL (500pg/embryo)	21	0	21
	Dvl3 ΔALL + CK1ε	3	0	3
	Uninjected control	56	0	56
	Injection 4	total number	axis duplication	normal
	WT-Dvl3 (500pg/embryo)	20	8	12
	WT-Dvl3 + CK1ε	16	14	2
	CK1ε (150pg/embryo)	15	8	7
	Dvl3 ΔALL (500pg/embryo)	1	1	0
	Dvl3 ΔALL + CK1ε	2	2	0
	Uninjected control	21	0	21

## Sheet: Fig 4a
	FlAsH III wt				FlAsH III dALL
	CK1 inh.	ctrl	CK1e		CK1 inh.	ctrl	CK1e
	4.05	2.66	1.02		1.11	1.17	1.04
	4.31	2.24	1.12		1.95	1.36	1.15
	3.97	1.92	1.15		1.02	1.51	1.73
	2.1	2.88	1.97		1.24	1.53	1.54
	3.25	2.52	1.66		1.26	1.62	1.73
	3.47	2.8	1.37		1.42	1.71	1.63
	4.21	2.5	1.23		1.41	1.04	1.91
	3.56	2.23	1.05		1.14	1.32	1.59
	4.66	2.69	1.94		0.54	1.81	1.03
	2.43	1.8	1.07		1.75	1.26	1.25
	4.29	2.37	3.46		0.83	2.3	0.63
	5.98	2.64	1.63		0.74	1.24	1.27
	4.04	2.81	1.18		0.96	1.05	1.3
	3.37	3.87			1.63	1.76	1.23
	4.02					1.46	1.26
	3.43
	5.33
	3.29
	2.13
	4.34
	3.42

## Sheet: Fig 4c
	FlAsH III wt (HEK wt)				FlAsH III wt (HEK CK1e-/-)
	CK1 inh.	ctrl	CK1e		CK1 inh.	ctrl	CK1e
	5.66	2.66	1.02		2.58	1.89	0.79
	2.6	2.24	1.12		1.62	2.53	1.46
	5.17	1.92	1.15		1.22	0.94	0.57
	5.59	2.88	1.97		2.46	1.02	1.17
	3.69	2.52	1.66		1.02	2.03	1.61
	4.14	2.8	1.37		1.63	1.61	1.06
	4.44	2.5	1.23		1	1.73	1.47
	5.15	2.23	1.05		1.28	1.69	3.73
	5.13	2.69	1.94		1.47	0.78	1.49
	5.66	1.8	1.07		1.01	1.74	0.86
	6.24	2.37	1.63		1.02	1.57	1.32
	3.74	2.64	1.18		2.21	1.25	2.15
	4.54	2.81	1.61		1.62	1.69	2.04
	5.1	3.87	1.6		1.77	1.77	1
	4.66	2.6	2.01		1.44	1.55	1.23
	2.43	1.99	1.91		2.4	2.42	1.04
	4.29	1.96	1.93		1.7	0.86	2.61
	5.98	2.95	0.89		1.01	0.79	2.12
	4.04	2.43	1.92		1.39	0.7	0.8
	3.37	2.1	1.66		1.94	1.02	1.89
	4.02	1.81	1.24		1.47	1.25	1.19
	3.43	2.58	3		1.85	1.58	1.36
	5.33	1.35	1.12		1.19	1.69
	3.29	2.83	1.7		1.31
	4.34	2.9	1.11
	3.42	2.84	3.19
		2.99	0.92
			1.63
			0.9

[truncated: 28 more sheets: Fig 4d, Fig 5b, Fig 5c, Fig 5d, Fig 5e, Fig 6h, Fig 6j, Fig 7a, Fig 7b, Fig 7c, Fig 7d, Fig 7e, Fig 7f, Fig 8b, Fig 8c, Fig 8d, Suppl. Fig. 1c, Suppl. Fig. 1d, Suppl. Fig. 1e, Suppl. Fig. 2a …]
